# Supplementary material for: Linear Actuation of Dielectrophoretic Formed Multi-Walled Carbon Nanotube Fiber with Carbide-Derived Carbon in Polar Aprotic and Polar Protic Solvents
Source: Materials (Basel). 2025 Jul 10;18(14):3254. doi: 10.3390/ma18143254 (PMC12300003; doi:10.3390/ma18143254)
Supplement: Supplementary file 1 [file materials-18-03254-s001.zip]

Archive with 1 entries (1 files):
- materials-3727594-supplementary.pdf
